# Supplementary material for: Brentuximab vedotin for skin involvement in refractory diffuse cutaneous systemic sclerosis, an open-label trial
Source: Rheumatology (Oxford). 2024 Apr 23;64(3):1476–81. doi: 10.1093/rheumatology/keae235 (PMC11879290; doi:10.1093/rheumatology/keae235)
Supplement: keae235_Supplementary_Data [file keae235_supplementary_data.zip]

Archive with 3 entries (2 files):
- keae235_Supplementary_Data/
- keae235_Supplementary_Data/rhe-24-0405-File008.pdf
- keae235_Supplementary_Data/rhe-24-0405-File009.docx
